# Supplementary material for: High-Density Gold Nanoparticles Implanted on Mg/Fe LDH Nanoflowers Assisted Lateral Flow Immuno-Dipstick Assay for Visual Detection of Human Epididymal Protein 4
Source: Biosensors (Basel). 2022 Sep 27;12(10):797. doi: 10.3390/bios12100797 (PMC9599355; doi:10.3390/bios12100797)
Supplement: Supplementary file 1 [file biosensors-12-00797-s001.zip]

Archive with 1 entries (1 files):
- biosensors-1918105-supplementary.pdf
